# Supplementary material for: Drug Discovery Using Evolutionary Similarities in Chemical Binding to Inhibit Patient-Derived Hepatocellular Carcinoma
Source: Int J Mol Sci. 2022 Jul 19;23(14):7971. doi: 10.3390/ijms23147971 (PMC9322808; doi:10.3390/ijms23147971)
Supplement: Supplementary file 1 [file ijms-23-07971-s001.zip]

Archive with 5 entries (5 files):
- Supplementary Figure S1.pptx
- Supplementary Figure S2.pptx
- Supplementary Figure S3.pptx
- Supplementary image, S4.pdf
- Supplementary Table S1.pdf
